# Supplementary material for: The Hypogeous Roman Archeological Museum of Positano: Study of the Evolution of Biological Threaten and Development of Adequate Control Protocols
Source: Microorganisms. 2024 Jul 24;12(8):1520. doi: 10.3390/microorganisms12081520 (PMC11356633; doi:10.3390/microorganisms12081520)
Supplement: Supplementary file 1 [file microorganisms-12-01520-s001.zip]

Archive with 1 entries (1 files):
- microorganisms-3106986-supplementary.pdf
